# Supplementary material for: Serum bridging molecules drive candidal invasion of human but not mouse endothelial cells
Source: PLoS Pathog. 2022 Jul 7;18(7):e1010681. doi: 10.1371/journal.ppat.1010681 (PMC9295963; doi:10.1371/journal.ppat.1010681)
Supplement: S2 Table — (XLSX) [file ppat.1010681.s009.xlsx]

## Sheet: Fig. 1
Fig. 1 A		Endocytosed Organisms/HPF
		No serum	Heat-inact.	Fresh
Exp 1	Avg	0.0372297	0.0755556	0.481766
	SD	0.0235308	0.0308371	0.0536197
Exp 2	Avg	0.04262	0.135048	0.643043
	SD	0.020414	0.00713939	0.19132
Exp 3	Avg	0.144796	0.20776	0.636405
	SD	0	0.00356396	0.124073
Fig. 1 B		Endocytosed Organisms/HPF
		No serum	Heat-inact.	Fresh
Exp 1	Avg	0.109823	0.168212	0.995253
	SD	0.0486758	0.0746765	0.493385
Exp 2	Avg	0.135983	0.22723	0.984834
	SD	0.0860763	0.129461	0.310862
Exp 3	Avg	0.0116667	0.0153698	0.107701
	SD	0.0104083	0.0111319	0.0406261
Fig. 1 C		Cell-associated Organisms/HPF
		No serum	Heat-inact.	Fresh
Exp 1	Avg	0.109387	0.326111	0.861536
	SD	0.053791	0.301958	0.154048
Exp 2	Avg	0.154845	0.250266	0.93986
	SD	0.0775851	0.02866	0.209514
Exp 3	Avg	0.339367	0.38181	1.05213
	SD	0	0.107669	0.186361
Fig. 1 D		Cell-associated Organisms/HPF
		No serum	Heat-inact.	Fresh
Exp 1	Avg	0.32694	0.379444	1.3116
	SD	0.104073	0.111989	0.789163
Exp 2	Avg	0.287855	0.361561	1.62481
	SD	0.100377	0.183771	0.420895
Exp 3	Avg	0.04	0.054817	0.178655
	SD	0.005	0.020952	0.0764355
Fig. 1 E		Endocytosed Organisms/HPF
		C. glabrata		C. parapsilosis		C. tropicalis		C. krusei		C. auris
		Heat-inact	Fresh	Heat-inact	Fresh	Heat-inact	Fresh	Heat-inact	Fresh	Heat-inact	Fresh
Exp 1	Avg	0.0539513	0.771319	0.114248	0.386556	0.0985598	0.386931	0.132868	1.68625	0.582464	2.31956
	SD	0.0157281	0.0803234	0.0441811	0.133386	0.0437121	0.21671	0.0601628	0.306192	0.0718584	0.692211
Exp 2	Avg	0.192238	1.24716	0.123779	0.389502	0.371963	0.59203	0.118049	0.923024	0.478583	2.11217
	SD	0.139829	0.46119	0.0895199	0.111615	0.0890832	0.242367	0.0805875	0.419994	0.0886061	0.771398
Exp 3	Avg	0.035	0.316871	0.0183333	0.111667	0.089802	0.207973	0.0237037	0.301644	0.755963	1.51497
	SD	0.0229129	0.00892366	0.0104083	0.0568624	0.0267944	0.0667096	0.0230464	0.0316453	0.257968	0.278454
Fig. 1 F		Cell-associated Organisms/HPF
		C. glabrata		C. parapsilosis		C. tropicalis		C. krusei		C. auris
		Heat-inact	Fresh	Heat-inact	Fresh	Heat-inact	Fresh	Heat-inact	Fresh	Heat-inact	Fresh
Exp 1	Avg	0.643545	1.22131	0.139492	0.449023	1.11825	1.52059	0.179499	2.50122	0.628937	2.62616
	SD	0.33778	0.138941	0.0509686	0.13778	0.770057	0.76309	0.0786843	0.403237	0.03484	0.608557
Exp 2	Avg	0.919427	1.68473	0.132362	0.432297	1.45639	1.46574	0.166904	1.07852	0.479336	2.14305
	SD	0.127557	0.66536	0.103896	0.0915234	0.298396	0.544406	0.124922	0.505571	0.0583826	0.698687
Exp 3	Avg	0.331667	0.767912	0.0316667	0.176667	0.339059	0.564144	0.0437037	0.573866	0.804324	1.89221
	SD	0.130512	0.189953	0.0175594	0.0927811	0.155508	0.104375	0.0513307	0.1134	0.235023	0.236873
Fig. 1 H		Endocytosed Organisms/HPF
		Control	Cyto D
Exp 1	Avg	1.22673	0.237756
	SD	0.251987	0.0395897
Exp 2	Avg	4.49396	0.539535
	SD	1.52162	0.113769
Exp 3	Avg	2.03782	0.438785
	SD	0.420942	0.304575
Fig. 1 I		Cell-associated Organisms/HPF
		Control	Cyto D
Exp 1	Avg	2.13688	1.05072
	SD	0.416919	0.194675
Exp 2	Avg	6.10007	3.28315
	SD	2.52954	0.86297
Exp 3	Avg	2.88056	1.87732
	SD	0.817638	1.31803

## Sheet: Fig. 2
Fig. 2 B		Endocytosed Organisms/HPF
		Control siRNA	gC1qR siRNA
Exp 1	Avg	0.589976	0.318636
	SD	0.13192	0.108383
Exp 2	Avg	3.19257	1.72912
	SD	1.17863	0.418151
Exp 3	Avg	1.30516	0.878152
	SD	0.496141	0.0530576
Fig. 2 C		Cell-associated Organisms/HPF
		Control siRNA	gC1qR siRNA
Exp 1	Avg	0.833255	0.564861
	SD	0.0968335	0.152241
Exp 2	Avg	4.18658	2.45295
	SD	1.10354	0.544133
Exp 3	Avg	2.09451	1.97985
	SD	0.490771	0.183686
Fig. 2 D		Endocytosed Organisms/HPF
		Control IgG	anti-gC1qR 74.5.2	anti-gC1qR 60.11
Exp 1	Avg	1.15179	0.757137	1.86188
	SD	0.497831	0.218178	0.270751
Exp 2	Avg	1.90278	1.18387	1.89231
	SD	0.740008	0.469675	0.635733
Exp 3	Avg	0.990425	0.379579	0.642931
	SD	0.2241	0.0491649	0.200645
Fig. 2 E		Cell-associated Organisms/HPF
		Control IgG	anti-gC1qR 74.5.2	anti-gC1qR 60.11
Exp 1	Avg	1.80082	1.4159	2.95234
	SD	0.513452	0.501289	0.892787
Exp 2	Avg	3.43272	2.00353	3.48954
	SD	1.25419	0.52954	1.53118
Exp 3	Avg	1.34535	0.696958	1.17466
	SD	0.0510641	0.215995	0.519836

## Sheet: Fig. 3
Fig. 3 A		Endocytosed Organisms/HPF
		Control siRNA	αv siRNA	α5 siRNA
Exp 1	Avg	0.618775	0.462862	0.808327
	SD	0.286398	0.122504	0.350936
Exp 2	Avg	0.75874	0.408265	0.89207
	SD	0.15958	0.241972	0.502691
Exp 3	Avg	0.917765	0.366151	0.465073
	SD	0.803794	0.201697	0.293224
Fig. 3 B		Cell-associated Organisms/HPF
		Control siRNA	αv siRNA	α5 siRNA
Exp 1	Avg	2.20531	2.53492	2.22542
	SD	0.554636	0.573203	0.578746
Exp 2	Avg	2.41521	1.8714	3.40587
	SD	0.148255	0.178667	0.473717
Exp 3	Avg	5.19005	1.78999	1.41886
	SD	4.8202	0.867647	0.504879
Fig. 3 C		Endocytosed Organisms/HPF
		Control IgG	Anti-αvβ3
Exp 1	Avg	3.98376	1.7543
	SD	2.20877	1.18103
Exp 2	Avg	1.84139	1.08195
	SD	0.838225	0.587928
Exp 3	Avg	3.73622	2.49492
	SD	0.696784	1.12839
Fig. 3 D		Endocytosed Organisms/HPF
		Control IgG	Anti-αvβ5
Exp 1	Avg	2.91385	0.931733
	SD	1.69742	0.451704
Exp 2	Avg	1.17462	0.915105
	SD	0.290458	0.26937
Exp 3	Avg	3.31987	1.86337
	SD	0.750139	0.867677
Fig. 3 E		Cell-associated Organisms/HPF
		Control IgG	Anti-αvβ3
Exp 1	Avg	4.51267	2.07385
	SD	2.20821	1.24365
Exp 2	Avg	2.41924	1.43252
	SD	0.594634	0.517872
Exp 3	Avg	4.37922	2.98679
	SD	0.658366	0.708809
Fig. 3 F		Cell-associated Organisms/HPF
		Control IgG	Anti-αvβ5
Exp 1	Avg	3.72273	1.48234
	SD	2.01116	0.388795
Exp 2	Avg	2.02538	1.43789
	SD	0.55807	0.146189
Exp 3	Avg	4.27722	3.13332
	SD	0.72412	0.74264
Fig. 3 G		Endocytosed Organisms/HPF
		Control IgG	Anti-gC1qR	Anti-αvβ3	Anti-αvβ5	Anti-gC1qR+Anti-αvβ3/5
Exp 1	Avg	1.82	0.999735	0.693251	0.722579	0.156261
	SD	0.449205	0.228242	0.170057	0.200109	0.126968
Exp 2	Avg	4.78621	1.50095	1.27105	1.3928	0.387491
	SD	2.28225	0.763202	0.482834	0.778539	0.137704
Exp 3	Avg	8.0625	3.23518	4.13565	3.45667	2.34828
	SD	3.27037	0.589721	2.2454	0.715984	0.729649
Fig. 3 H		Cell-associated Organisms/HPF
		Control IgG	Anti-gC1qR	Anti-αvβ3	Anti-αvβ5	Anti-gC1qR+Anti-αvβ3/5
Exp 1	Avg	2.30316	1.28425	0.861818	0.584886	1.3608
	SD	0.257147	0.257594	0.194026	0.515092	0.184945
Exp 2	Avg	5.68276	1.78826	2.25131	1.67062	0.981698
	SD	2.42855	0.750196	1.29918	0.727727	0.208247
Exp 3	Avg	10.4167	4.70751	5.47312	5.36889	4.15677
	SD	2.94628	0.229181	2.27785	1.24241	1.88986

## Sheet: Fig. 5
Fig. 5 B		Endocytosed Organisms/HPF
		Control IgG	Anti-kininogen	Anti-vitronectin
Exp 1	Avg	1.07795	0.514103	0.506846
	SD	0.393288	0.134603	0.403144
Exp 2	Avg	1.32977	0.501242	0.526413
	SD	0.643344	0.0214164	0.289467
Exp 3	Avg	0.510943	0.42349	0.604638
	SD	0.126323	0.206497	0.264521
Fig. 5 C		Endocytosed Organisms/HPF
		100000		200000		400000		800000
		BSA	HK+Vitro	BSA	HK+Vitro	BSA	HK+Vitro	BSA	HK+Vitro
Exp 1	Avg	1.04304	3.90913	1.6058	7.875	3.76786	17.0778	4.47222	23.1
	SD	0.242178	0.69445	1.23385	1.76334	0.732361	3.63109	2.78914	0.141421
Exp 2	Avg	0.261905	1.60181	1.11237	4.28571	2.39583	4.55556	1.04167	10.1333
	SD	0.213968	0.0191975	0.686038	0.808122	1.09012	0.7698	1.06311	3.23316
Exp 3	Avg	0.555556	3.0902	0.735856	6.79167	1.8032	9.56061	4.86688	13.1667
	SD	0.0693889	0.958396	0.206601	1.88055	0.757465	2.27379	3.21871	3.39442
Fig. 5 G		Endocytosed Organisms/HPF
		BSA	Kininogen	Vitronectin	Kininogen+ vitronectin
Exp 1	Avg	0.104724	0.0782425	0.485237	1.05868
	SD	0.0386109	0.0530324	0.13249	0.439392
Exp 2	Avg	0.0780715	0.019759	0.532429	0.732722
	SD	0.0383417	0.017399	0.210961	0.174395
Exp 3	Avg	0.0906616	0.279772	0.295148	1.27778
	SD	0.00972536	0.287294	0.0815312	0.428792

## Sheet: Fig. 6
Fig. 6 A		Endocytosed Organisms/HPF
		efg1Δ/Δ cph1Δ/Δ
		BSA	HK+Vitro
Exp 1	Avg	0.0156247	0.257725
	SD	0.0166713	0.121493
Exp 2	Avg	0.0366616	0.832032
	SD	0.0228074	0.406732
Exp 3	Avg	0.110273	0.744194
	SD	0.0535997	0.539378
Fig. 6 B		Endocytosed Organisms/HPF
		Wild-type		als3Δ/Δ ssa1Δ/Δ
		BSA	HK+Vitro	BSA	HK+Vitro
Exp 1	Avg	0.859617	1.14515	0.0221347	0.904191
	SD	0.32156	0.0159876	0.0215978	0.0277986
Exp 2	Avg	1.62011	2.89123	0.0665142	0.704508
	SD	0.819865	0.539219	0.0367229	0.136324
Exp 3	Avg	1.83052	2.18089	0.0927634	1.28397
	SD	0.378568	0.796927	0.0443235	0.574523
Fig. 6 D		Cell-associated Organisms/HPF
		C. glabrata		C. parapsilosis		C. tropicalis		C. krusei		C. auris
		BSA	HK+Vitro	BSA	HK+Vitro	BSA	HK+Vitro	BSA	HK+Vitro	BSA	HK+Vitro
Exp 1	Avg	0.108924	1.1261	0.28251	1.82753	0.208193	0.483918	0.13706	1.32024	0.166516	0.305073
	SD	0.116624	0.976472	0.0923704	0.445945	0.120265	0.0545957	0.0500944	0.515611	0.0805166	0.152091
Exp 2	Avg	0.139508	1.10792	0.0378935	0.355462	0.0800311	1.22492	0.0835749	0.581994	0.205447	0.398759
	SD	0.0677204	0.369274	0.031933	0.0733502	0.127676	0.208192	0.0177875	0.213036	0.0992225	0.112535
Exp 3	Avg	0.678636	2.72013	0.0383878	0.558095	0.275912	1.08384	0.0788263	0.315905	0.114037	0.279416
	SD	0.147767	0.368873	0.018028	0.28082	0.217349	0.5305	0.107212	0.127596	0.00974915	0.0598888
Fig. 6 E		Endocytosed Organisms/HPF
		BSA- C. glabrata	HK+V C. glabrata	BSA- S. cerevisiae	HK+V S. cerevisiae
Exp 1	Avg	0.222537	5.11254	0.133273	0.620938
	SD	0.0201646	2.11324	0.0433666	0.262691
Exp 2	Avg	0.318777	4.34205	0.272216	1.10603
	SD	0.0584943	1.91695	0.0706003	0.37999
Exp 3	Avg	0.105133	3.14286	0.0864906	0.403261
	SD	0.0414505	0.202031	0.0303923	0.0911373
Fig. 6 F		Endocytosed Organisms/HPF
		Control-IgG	Anti-gC1qR	Anti-αvβ3/5	Anti-gC1q +Anti-αvβ3/5
Exp 1	Avg	1.27041	1.1791	0.492106	0.583333
	SD	0.565044	0.228957	0.26234	0.164992
Exp 2	Avg	3.19234	2.25926	1.27718	0.772705
	SD	1.02361	0.908733	0.981352	0.349828
Exp 3	Avg	2.45635	1.53341	0.804696	0.730864
	SD	0.398469	0.369863	0.224893	0.233108
Fig. 6 G		Endocytosed Organisms/HPF
		Control-IgG	Anti-gC1qR	Anti-αvβ3/5	Anti-gC1q +Anti-αvβ3/5
Exp 1	Avg	5.28283	3.75851	3.51423	2.1582
	SD	0.188229	0.490377	1.56733	0.579384
Exp 2	Avg	3.57361	1.86667	1.90805	0.840278
	SD	0.32049	0.321455	0.369429	0.589378
Exp 3	Avg	3.93396	3.02013	1.55246	0.697949
	SD	1.11365	0.795226	0.64717	0.282593

## Sheet: Fig. 8
Fig. 8 A		Endocytosed Organisms/HPF (45 min)
		HUVEC		Mouse Kidney		Mouse Liver
		Human Serum	Mouse Serum	Human Serum	Mouse Serum	Human Serum	Mouse Serum
Exp 1	Avg	1.10328	0.206111	0.0719955	0	0.554547	0.003125
	SD	0.419355	0.112732	0.0581425	0	0.225785	0.00441942
Exp 2	Avg	2.81579	0.892415	0.0075	0.00166667	0.100114	0.0025
	SD	1.20951	0.56589	0.00353553	0.00288675	0.0432027	0.00353553
Exp 3	Avg	0.819639	0.369281	0.04	0	0.132025	0.00247525
	SD	0.297956	0.0470849	0.0264575	0	0.0735738	0.00350053
Fig. 8 B		Endocytosed Organisms/HPF (180 min)
		HUVEC		Mouse Kidney		Mouse Liver
		Human Serum	Mouse Serum	Human Serum	Mouse Serum	Human Serum	Mouse Serum
Exp 1	Avg	14.8194	4.31453	0.57672	0	1.51486	0.0954617
	SD	7.40523	1.25038	0.507026	0	0.610099	0.0561215
Exp 2	Avg	11.3667	6.84812	0.237913	0.0209371	0.507663	0.04625
	SD	1.88768	1.10657	0.0755149	0.0169807	0.177292	0.0400586
Exp 3	Avg	10.4125	2.7163	0.0893987	0.014155	0.347274	0.0630578
	SD	0.30052	2.29748	0.115067	0.00509198	0.191259	0.0429417
Fig. 8 C		Endocytosed Organisms/HPF
		Control	gC1qR	Integrin αv	Integrin β5
Exp 1	Avg	0.0292503	0.0874382	0.219086	0.0794578
	SD	0.00735241	0.00688643	0.109658	0.0395273
Exp 2	Avg	0.118781	0.695823	1.03409	0.520273
	SD	0.032168	0.0525077	0.0820318	0.107084
Exp 3	Avg	0.479157	1.7474	1.16661	1.06628
	SD	0.246878	0.384586	0.113929	0.470299

## Sheet: Fig. S1
Fig. S1 A		Endocytosed Organisms/HPF
		Heat-Inact	Fresh
Exp 1	Avg	0.185473	0.412695
	SD	0.0332466	0.205473
Exp 2	Avg	0.14833	0.367379
	SD	0.0202053	0.196739
Exp 3	Avg	0.107326	0.226287
	SD	0.0213927	0.115697
Fig. S1 B		Cell-associated Organisms/HPF
		Heat-Inact	Fresh
Exp 1	Avg	0.434587	0.628428
	SD	0.169733	0.271601
Exp 2	Avg	0.296859	0.613292
	SD	0.0681187	0.238174
Exp 3	Avg	0.175576	0.349373
	SD	0.0300973	0.145266
Fig. S1 C		Endocytosed Organisms/HPF
		5761		DI21-138		DI21-175		DI21-176
		Heat-Inact	Fresh	Heat-Inact	Fresh	Heat-Inact	Fresh	Heat-Inact	Fresh
Exp 1	Avg	0.235397	2.64399	0.122931	2.75006	0.55088	5.38565	0.346701	5.42857
	SD	0.135427	0.407611	0.0941051	0.627448	0.543313	1.34899	0.206266	0.207567
Exp 2	Avg	0.608947	5.08947	0.523908	3.72549	0.364815	3.92475	0.670139	3.70918
	SD	0.310993	1.19259	0.0477103	1.41222	0.0758355	0.527878	0.574367	0.471006
Exp 3	Avg	0.384238	2.9433	0.0569444	1.87898	0.282749	3.8923	0.25731	3.83353
	SD	0.388924	0.891181	0.0661875	0.153958	0.2254	0.598252	0.358399	0.501095
Fig. S1 D		Cell-associated Organisms/HPF
		5761		DI21-138		DI21-175		DI21-176
		Heat-Inact	Fresh	Heat-Inact	Fresh	Heat-Inact	Fresh	Heat-Inact	Fresh
Exp 1	Avg	0.860688	3.99723	0.897869	4.47174	6.47459	8.5088	4.40193	10.9233
	SD	0.237322	0.759948	0.11073	1.55142	4.72789	2.34155	1.98623	1.4842
Exp 2	Avg	1.67629	7.63287	1.901	5.58207	4.79034	6.00808	6.00294	6.93768
	SD	0.300719	1.89047	0.730457	1.88648	2.11881	1.66794	5.05931	2.69757
Exp 3	Avg	2.73007	4.86585	2.01806	3.09061	5.44678	6.40732	6.67641	6.49445
	SD	1.6003	1.89685	0.301049	0.132293	2.89126	1.40925	1.48294	0.106373
Fig. S1 E		Endocytosed Organisms/HPF
		Serum		Plasma
		Heat-Inact	Fresh	Heat-Inact	Fresh
Exp 1	Avg	0.289206	0.800463	0.268234	2.2091
	SD	0.028974	0.255496	0.0825421	0.651382
Exp 2	Avg	0.185821	0.996959	0.198486	1.35928
	SD	0.093807	0.355448	0.129999	0.267695
Exp 3	Avg	0.278496	0.901696	0.335494	1.72917
	SD	0.104889	0.192805	0.259499	1.79723
Fig. S1 F		Cell-associated Organisms/HPF
		Serum		Plasma
		Heat-Inact	Fresh	Heat-Inact	Fresh
Exp 1	Avg	0.947563	1.50157	0.753086	4.77701
	SD	0.302861	0.318475	0.149821	1.76366
Exp 2	Avg	0.681152	1.70842	0.46043	3.73465
	SD	0.331692	0.597222	0.294369	0.672558
Exp 3	Avg	1.12955	1.72773	1.03924	5.05357
	SD	0.490202	0.137694	0.338337	0.277792
Fig. S1 G		Endocytosed Organisms/HPF
		C. glabrata		S. cerevisiae
		Heat-Inact	Fresh	Heat-Inact	Fresh
Exp 1	Avg	0.130556	1.15467	0.043597	0.123221
	SD	0.0451028	0.350527	0.0522562	0.0489151
Exp 2	Avg	0.0766667	0.27	0.0633333	0.095
	SD	0.0453689	0.0636396	0.0553022	0.047697
Exp 3	Avg	0.0934342	0.966671	0.121117	0.548873
	SD	0.0430971	0.414108	0.0632418	0.128873
Fig. S1 H		Cell-associated Organisms/HPF
		C. glabrata		S. cerevisiae
		Heat-Inact	Fresh	Heat-Inact	Fresh
Exp 1	Avg	0.634145	1.50937	0.0795361	1.3896
	SD	0.664993	0.381494	0.0605557	0.909646
Exp 2	Avg	0.111667	0.345	0.126667	0.376667
	SD	0.0707696	0.0212132	0.080829	0.125033
Exp 3	Avg	0.44598	1.2607	0.180492	1.13399
	SD	0.200569	0.427747	0.0917361	0.508187

## Sheet: Fig. S4
Fig. S4 B		Endocytosed Organisms/HPF
		Control IgG (HI serum)	Control IgG (Fresh serum)	Anti-gC1qR+ Anti-αvβ3/5 (Fresh serum)
Exp 1	Avg	0.298862	2.38462	1.15873
	SD	0.0593138	0.7615	0.348965
Exp 2	Avg	0.216769	3.01832	0.891667
	SD	0.0624337	0.741928	0.0353553
Exp 3	Avg	0.439941	4.82564	0.683915
	SD	0.254005	2.03992	0.212771
Fig. S4 C		Cell-associated Organisms/HPF
		Control IgG (HI serum)	Control IgG (Fresh serum)	Anti-gC1qR+ Anti-αvβ3/5 (Fresh serum)
Exp 1	Avg	1.34187	4.14103	3.51587
	SD	0.555249	0.562059	1.5012
Exp 2	Avg	1.2047	6.15696	4.0125
	SD	0.340327	2.50735	0.630504
Exp 3	Avg	1.5312	7.38107	1.77296
	SD	1.05856	1.6337	0.731411

## Sheet: Fig. S5
Fig. S5 A		Endocytosed Organisms/HPF
		Control IgG	Anti-kininogen	Anti-vitronectin
Exp 1	Avg	3.10007	2.75051	2.24935
	SD	0.809081	0.615731	0.824372
Exp 2	Avg	2.04336	0.811575	0.879849
	SD	0.366412	0.0353287	0.24913
Exp 3	Avg	1.27766	0.930872	1.07542
	SD	0.430322	0.247062	0.679596
Fig. S5 B		Cell-associated Organisms/HPF
		100000		200000		400000		800000
		BSA	HK+Vitro	BSA	HK+Vitro	BSA	HK+Vitro	BSA	HK+Vitro
Exp 1	Avg	3.33974	7.54281	5.72609	12.6833	17.6071	24.8222	11.934	41.4
	SD	0.716172	2.35502	1.51874	2.62218	0.151523	7.70176	5.12161	13.5765
Exp 2	Avg	2.3537	5.96667	3.77622	14.7879	4.84363	18.7636	9.41883	26.1667
	SD	0.679059	1.90642	1.6532	6.25159	1.65083	2.97633	2.1351	6.3705
Exp 3	Avg	2.3537	5.96667	3.77622	14.7879	4.84363	18.7636	9.41883	26.1667
	SD	0.679059	1.90642	1.6532	6.25159	1.65083	2.97633	2.1351	6.3705
Fig. S5 C		Cell-associated Organisms/HPF
		BSA	Kininogen	Vitronectin	Kininogen+ vitronectin
Exp 1	Avg	2.10012	1.7897	4.34118	3.25375
	SD	0.858208	0.903871	0.945787	1.09616
Exp 2	Avg	1.11134	1.68892	2.65534	3.59822
	SD	0.235961	0.215783	1.11953	0.4644
Exp 3	Avg	1.74579	4.09915	2.49139	4.93651
	SD	0.843269	1.85937	0.531528	1.77558

## Sheet: Fig. S6
Fig. S6 A		Cell-associated Organisms/HPF
		efg1Δ/Δ cph1Δ/Δ
		BSA	HK+Vitro
Exp 1	Avg	0.218843	1.02762
	SD	0.0931657	0.533374
Exp 2	Avg	0.397325	2.54069
	SD	0.0627035	0.320374
Exp 3	Avg	1.0873	3.51819
	SD	0.278349	1.85576
Fig. S6 B		Cell-associated Organisms/HPF
		Wild-type		als3Δ/Δ ssa1Δ/Δ
		BSA	HK+Vitro	BSA	HK+Vitro
Exp 1	Avg	2.95037	2.9061	1.31589	3.2178
	SD	0.823836	0.701153	0.340807	0.328338
Exp 2	Avg	5.06875	7.34524	2.26434	3.44479
	SD	2.30872	1.18791	0.306358	1.10543
Exp 3	Avg	3.54419	3.84079	2.14081	7.23397
	SD	0.865034	1.24851	1.1313	1.1055
Fig. S6 D		Cell-associated Organisms/HPF
		C. glabrata		C. parapsilosis		C. tropicalis		C. krusei		C. auris
		BSA	HK+Vitro	BSA	HK+Vitro	BSA	HK+Vitro	BSA	HK+Vitro	BSA	HK+Vitro
Exp 1	Avg	0.94018	4.03525	0.546938	3.07666	0.711045	1.26006	1.03875	3.96798	0.293179	0.3833
	SD	0.468127	1.73313	0.261554	0.901746	0.0790156	0.34569	0.247624	1.15015	0.020025	0.158839
Exp 2	Avg	1.27283	2.57083	0.217966	1.23382	1.712	4.64117	1.06052	1.912	0.293415	0.442411
	SD	0.203711	0.407466	0.127739	0.333036	0.687085	1.2576	0.321566	0.601007	0.157744	0.0892665
Exp 3	Avg	3.53975	5.59712	0.341503	1.88801	2.12783	3.24927	0.692886	1.12337	0.521525	0.878196
	SD	0.0656543	1.20926	0.167266	1.26864	1.68234	1.57416	0.05746	0.311489	0.112663	0.379364
Fig. S6 E		Endocytosed Organisms/HPF
		BSA- C. glabrata	HK+V C. glabrata	BSA- S. cerevisiae	HK+V S. cerevisiae
Exp 1	Avg	1.13532	7.9003	0.564351	1.11802
	SD	0.545269	2.14249	0.237455	0.876701
Exp 2	Avg	0.802843	10.1917	0.902717	3.14125
	SD	0.0357731	6.10059	0.306482	1.48574
Exp 3	Avg	0.623797	5.68797	0.536174	0.888386
	SD	0.146375	0.366845	0.0478376	0.186925
Fig. S6 F		Cell-associated Organisms/HPF
		Control-IgG	Anti-gC1qR	Anti-αvβ3/5	Anti-gC1q +Anti-αvβ3/5
Exp 1	Avg	5.78587	4.43413	2.87856	4.9375
	SD	3.32792	2.16674	1.18467	0.371231
Exp 2	Avg	4.5569	3.30043	2.03161	2.65437
	SD	1.73803	1.60328	1.19776	3.22884
Exp 3	Avg	5.71032	5.8744	2.47059	7.51852
	SD	0.638914	0.891203	1.2901	1.70813
Fig. S6 G		Cell-associated Organisms/HPF
		Control-IgG	Anti-gC1qR	Anti-αvβ3/5	Anti-gC1q +Anti-αvβ3/5
Exp 1	Avg	8.56776	6.43344	7.13076	5.16232
	SD	0.698944	0.280216	1.15471	0.890258
Exp 2	Avg	6.8125	6.20159	6.70101	4.8548
	SD	0.733037	0.0357407	3.71541	1.53573
Exp 3	Avg	6.04439	6.96277	4.25166	2.86895
	SD	2.1702	2.32231	1.10533	0.816946

[truncated: 1 more sheets: Fig. S7]
